# Supplementary material for: ﻿Two new species of Orchestina Simon, 1882 (Araneae, Oonopidae) from Cangshan Mountain, Yunnan, China
Source: Zookeys. 2024 Mar 15;1195:239–47. doi: 10.3897/zookeys.1195.117666 (PMC10960150; doi:10.3897/zookeys.1195.117666)
Supplement: XML Treatment for Orchestina [file zookeys.1195.117666-treatment1.xml]

<!DOCTYPE tp:taxon-treatment
  PUBLIC "-//TaxonX//DTD Taxonomic Treatment Publishing DTD v0 20100105//EN" "tax-treatment-NSO.dtd">
<tp:taxon-treatment xmlns:tp="http://www.plazi.org/taxpub"><tp:treatment-meta><kwd-group><label>Taxon classification</label><kwd>
                <named-content content-type="kingdom">Animalia</named-content>
              </kwd><kwd>
                <named-content content-type="order">Araneae</named-content>
              </kwd><kwd>
                <named-content content-type="family">Oonopidae</named-content>
              </kwd></kwd-group><mixed-citation publication-type="journal"><person-group><name><surname>Wang</surname><given-names>Xiaohan</given-names></name><name><surname>Bian</surname><given-names>Dongju</given-names></name><name><surname>Tong</surname><given-names>Yanfeng</given-names></name><name><surname>Yang</surname><given-names>Zizhong</given-names></name></person-group><article-title>﻿Two new species of <italic><tp:taxon-name><tp:taxon-name-part taxon-name-part-type="genus" reg="Orchestina">Orchestina</tp:taxon-name-part></tp:taxon-name></italic> Simon, 1882 (<tp:taxon-name><tp:taxon-name-part taxon-name-part-type="order">Araneae</tp:taxon-name-part></tp:taxon-name>, <tp:taxon-name><tp:taxon-name-part taxon-name-part-type="family">Oonopidae</tp:taxon-name-part></tp:taxon-name>) from Cangshan Mountain, Yunnan, China</article-title><source>Zookeys</source><day>15</day><month>03</month><year>2024</year><volume>1195</volume><fpage>239</fpage><lpage>247</lpage><pub-id pub-id-type="doi">10.3897/zookeys.1195.117666</pub-id></mixed-citation></tp:treatment-meta><tp:nomenclature><label>﻿Genus</label><tp:taxon-name>
              <object-id xmlns:xlink="http://www.w3.org/1999/xlink" content-type="arpha" xlink:type="simple">EB0145DB-C2EA-5310-9E8B-B5CB02FBCF24</object-id>
              <tp:taxon-name-part taxon-name-part-type="genus" reg="Orchestina">Orchestina</tp:taxon-name-part>
            </tp:taxon-name><tp:taxon-authority>Simon, 1882</tp:taxon-authority></tp:nomenclature><tp:treatment-sec sec-type="type species" id="SECID0E6FAC"><title>Type species.</title><p><italic><tp:taxon-name><tp:taxon-name-part taxon-name-part-type="genus" reg="Schoenobates">Schoenobates</tp:taxon-name-part><tp:taxon-name-part taxon-name-part-type="species" reg="pavesii">pavesii</tp:taxon-name-part></tp:taxon-name></italic> Simon, 1873.</p></tp:treatment-sec><tp:treatment-sec sec-type="remarks" id="SECID0EQGAC"><title>Remark.</title><p><italic><tp:taxon-name><tp:taxon-name-part taxon-name-part-type="genus" reg="Orchestina">Orchestina</tp:taxon-name-part></tp:taxon-name></italic> is considered a senior synonym of <italic><tp:taxon-name><tp:taxon-name-part taxon-name-part-type="genus" reg="Ferchestina">Ferchestina</tp:taxon-name-part></tp:taxon-name></italic> Saaristo &amp; Marusik, 2004 (type <italic><tp:taxon-name><tp:taxon-name-part taxon-name-part-type="genus" reg="Ferchestina">F.</tp:taxon-name-part><tp:taxon-name-part taxon-name-part-type="species" reg="storozhenkoi">storozhenkoi</tp:taxon-name-part></tp:taxon-name></italic> Saaristo &amp; Marusik, 2004) by <xref ref-type="bibr" rid="B7">Platnick et al. (2012</xref>: 37).</p></tp:treatment-sec><ref-list><ref id="B7"><mixed-citation xmlns:xlink="http://www.w3.org/1999/xlink" xlink:type="simple"><person-group><name name-style="western"><surname>Platnick</surname><given-names>NI</given-names></name><name name-style="western"><surname>Abrahim</surname><given-names>N</given-names></name><name name-style="western"><surname>Álvarez-Padilla</surname><given-names>F</given-names></name><name name-style="western"><surname>Andriamalala</surname><given-names>D</given-names></name><name name-style="western"><surname>Baehr</surname><given-names>BC</given-names></name><name name-style="western"><surname>Baert</surname><given-names>L</given-names></name><name name-style="western"><surname>Bonaldo</surname><given-names>AB</given-names></name><name name-style="western"><surname>Brescovit</surname><given-names>AD</given-names></name><name name-style="western"><surname>Chousou-Polydouri</surname><given-names>N</given-names></name><name name-style="western"><surname>Dupérré</surname><given-names>N</given-names></name><name name-style="western"><surname>Eichenberger</surname><given-names>B</given-names></name><name name-style="western"><surname>Fannes</surname><given-names>W</given-names></name><name name-style="western"><surname>Gaublomme</surname><given-names>E</given-names></name><name name-style="western"><surname>Gillespie</surname><given-names>R</given-names></name><name name-style="western"><surname>Grismado</surname><given-names>CJ</given-names></name><name name-style="western"><surname>Griswold</surname><given-names>CE</given-names></name><name name-style="western"><surname>Harvey</surname><given-names>MS</given-names></name><name name-style="western"><surname>Henrard</surname><given-names>A</given-names></name><name name-style="western"><surname>Hormiga</surname><given-names>G</given-names></name><name name-style="western"><surname>Izquierdo</surname><given-names>MA</given-names></name><name name-style="western"><surname>Jocqué</surname><given-names>R</given-names></name><name name-style="western"><surname>Kranz-Baltensperger</surname><given-names>Y</given-names></name><name name-style="western"><surname>Kropf</surname><given-names>C</given-names></name><name name-style="western"><surname>Ott</surname><given-names>R</given-names></name><name name-style="western"><surname>Ramírez</surname><given-names>MJ</given-names></name><name name-style="western"><surname>Raven</surname><given-names>RJ</given-names></name><name name-style="western"><surname>Rheims</surname><given-names>CA</given-names></name><name name-style="western"><surname>Ruiz</surname><given-names>GRS</given-names></name><name name-style="western"><surname>Santos</surname><given-names>AJ</given-names></name><name name-style="western"><surname>Saucedo</surname><given-names>A</given-names></name><name name-style="western"><surname>Sierwald</surname><given-names>P</given-names></name><name name-style="western"><surname>Szűts</surname><given-names>T</given-names></name><name name-style="western"><surname>Ubick</surname><given-names>D</given-names></name><name name-style="western"><surname>Wang</surname><given-names>XP</given-names></name></person-group> (<year>2012</year>) <article-title>Tarsal organ morphology and the phylogeny of goblin spiders (<tp:taxon-name><tp:taxon-name-part taxon-name-part-type="order">Araneae</tp:taxon-name-part></tp:taxon-name>, <tp:taxon-name><tp:taxon-name-part taxon-name-part-type="family">Oonopidae</tp:taxon-name-part></tp:taxon-name>), with notes on basal genera.</article-title><source>American Museum Novitates</source><volume>3736</volume>: <fpage>1</fpage>–<lpage>52</lpage>. <ext-link xlink:href="10.1206/3736.2" ext-link-type="doi" xlink:type="simple">https://doi.org/10.1206/3736.2</ext-link></mixed-citation></ref></ref-list></tp:taxon-treatment>
