# Supplementary material for: ﻿Two new species of Orchestina Simon, 1882 (Araneae, Oonopidae) from Cangshan Mountain, Yunnan, China
Source: Zookeys. 2024 Mar 15;1195:239–47. doi: 10.3897/zookeys.1195.117666 (PMC10960150; doi:10.3897/zookeys.1195.117666)
Supplement: XML Treatment for Orchestina dapojing [file zookeys.1195.117666-treatment2.xml]

<!DOCTYPE tp:taxon-treatment
  PUBLIC "-//TaxonX//DTD Taxonomic Treatment Publishing DTD v0 20100105//EN" "tax-treatment-NSO.dtd">
<tp:taxon-treatment xmlns:tp="http://www.plazi.org/taxpub"><tp:treatment-meta><kwd-group><label>Taxon classification</label><kwd>
                <named-content content-type="kingdom">Animalia</named-content>
              </kwd><kwd>
                <named-content content-type="order">Araneae</named-content>
              </kwd><kwd>
                <named-content content-type="family">Oonopidae</named-content>
              </kwd></kwd-group><mixed-citation publication-type="journal"><person-group><name><surname>Wang</surname><given-names>Xiaohan</given-names></name><name><surname>Bian</surname><given-names>Dongju</given-names></name><name><surname>Tong</surname><given-names>Yanfeng</given-names></name><name><surname>Yang</surname><given-names>Zizhong</given-names></name></person-group><article-title>﻿Two new species of <italic><tp:taxon-name><tp:taxon-name-part taxon-name-part-type="genus" reg="Orchestina">Orchestina</tp:taxon-name-part></tp:taxon-name></italic> Simon, 1882 (<tp:taxon-name><tp:taxon-name-part taxon-name-part-type="order">Araneae</tp:taxon-name-part></tp:taxon-name>, <tp:taxon-name><tp:taxon-name-part taxon-name-part-type="family">Oonopidae</tp:taxon-name-part></tp:taxon-name>) from Cangshan Mountain, Yunnan, China</article-title><source>Zookeys</source><day>15</day><month>03</month><year>2024</year><volume>1195</volume><fpage>239</fpage><lpage>247</lpage><pub-id pub-id-type="doi">10.3897/zookeys.1195.117666</pub-id></mixed-citation></tp:treatment-meta><tp:nomenclature><label>﻿</label><tp:taxon-name>
              <object-id xmlns:xlink="http://www.w3.org/1999/xlink" content-type="arpha" xlink:type="simple">5E9332AF-64C5-5DE1-86EE-EA2A1379FA26</object-id>
              <tp:taxon-name-part taxon-name-part-type="genus" reg="Orchestina">Orchestina</tp:taxon-name-part>
              <tp:taxon-name-part taxon-name-part-type="species" reg="dapojing">dapojing</tp:taxon-name-part>
              <object-id xmlns:xlink="http://www.w3.org/1999/xlink" content-type="zoobank" xlink:type="simple">https://zoobank.org/B0FF2F6A-2D30-41B5-A664-902C7BD87328</object-id>
            </tp:taxon-name><tp:taxon-authority>Tong &amp; Yang</tp:taxon-authority><tp:taxon-status xmlns:xlink="http://www.w3.org/1999/xlink" xlink:type="simple">sp. nov.</tp:taxon-status><xref ref-type="fig" rid="F1">Figs 1</xref><xref ref-type="fig" rid="F2">, 2</xref><xref ref-type="fig" rid="F3">, 3</xref></tp:nomenclature><tp:treatment-sec sec-type="type material" id="SECID0EJJAC"><title>Type material.</title><p><bold><italic>Holotype</italic></bold> ♂ (<abbrev xmlns:xlink="http://www.w3.org/1999/xlink" xlink:title="Shenyang Normal University" id="ABBRID0EUJAC" xlink:type="simple">SYNU</abbrev>-764): China, Yunnan Prov., Dali Bai Autonomous Pref., Dali City, Cangshan Mt., Dapojing, pitfall trapping in forest, <named-content xmlns:xlink="http://www.w3.org/1999/xlink" content-type="dwc:verbatimCoordinates" xlink:type="simple"><named-content content-type="geo-json" specific-use="{&#34;type&#34;:&#34;Point&#34;,&#34;coordinates&#34;:[100.137500,25.571389]}" id="NCID0E2JAC" xlink:type="simple">25°34′17"N, 100°08′15"E</named-content></named-content>, 2600 m, Z. Yang leg., 25/1/2010; <bold><italic>Paratypes</italic></bold> 1 ♀ (<abbrev xmlns:xlink="http://www.w3.org/1999/xlink" xlink:title="Shenyang Normal University" id="ABBRID0EDKAC" xlink:type="simple">SYNU</abbrev>-765), same data as holotype; 1 ♂ (<abbrev xmlns:xlink="http://www.w3.org/1999/xlink" xlink:title="Shenyang Normal University" id="ABBRID0EHKAC" xlink:type="simple">SYNU</abbrev>-766), Cangshan Mt., Jishejing, pitfall trapping in forest, <named-content xmlns:xlink="http://www.w3.org/1999/xlink" content-type="dwc:verbatimCoordinates" xlink:type="simple"><named-content content-type="geo-json" specific-use="{&#34;type&#34;:&#34;Point&#34;,&#34;coordinates&#34;:[100.110000,25.674722]}" id="NCID0EOKAC" xlink:type="simple">25°40′29"N, 100°06′36"E</named-content></named-content>, 2600 m, Z. Yang leg., 15/11/2008.</p></tp:treatment-sec><tp:treatment-sec sec-type="diagnosis" id="SECID0ETKAC"><title>Diagnosis.</title><p>The new species is similar to <italic><tp:taxon-name><tp:taxon-name-part taxon-name-part-type="genus" reg="Orchestina">O.</tp:taxon-name-part><tp:taxon-name-part taxon-name-part-type="species" reg="apiculata">apiculata</tp:taxon-name-part></tp:taxon-name></italic> Liu, Xiao &amp; Xu, 2016 in the shape of the bulb and the long psembolus, but can be distinguished by the palpal tibia narrower than the bulb (Fig. <xref ref-type="fig" rid="F2">2A</xref>) vs. distinctly wider than the bulb in <italic><tp:taxon-name><tp:taxon-name-part taxon-name-part-type="genus" reg="Orchestina">O.</tp:taxon-name-part><tp:taxon-name-part taxon-name-part-type="species" reg="apiculata">apiculata</tp:taxon-name-part></tp:taxon-name></italic> (<xref ref-type="bibr" rid="B4">Liu et al. 2016</xref>: fig. 2A, B), triangular labium (Fig. <xref ref-type="fig" rid="F2">2D</xref>) vs. sub-circular (<xref ref-type="bibr" rid="B4">Liu et al. 2016</xref>: figs 1E, 3H), and the tubular anterior uterine sclerite (<abbrev xmlns:xlink="http://www.w3.org/1999/xlink" xlink:title="anterior uterine sclerite" id="ABBRID0E6LAC" xlink:type="simple">AUS</abbrev>) (Fig. <xref ref-type="fig" rid="F3">3G, H</xref>) vs. broad and column-shaped (<xref ref-type="bibr" rid="B4">Liu et al. 2016</xref>: fig. 2C, D).</p><fig id="F1" position="float" orientation="portrait"><object-id xmlns:xlink="http://www.w3.org/1999/xlink" content-type="doi" xlink:type="simple">10.3897/zookeys.1195.117666.figure1</object-id><object-id xmlns:xlink="http://www.w3.org/1999/xlink" content-type="arpha" xlink:type="simple">411F3757-3374-5AAD-BB32-7D2AA7E2068E</object-id><label>Figure 1.</label><caption><p><italic><tp:taxon-name><tp:taxon-name-part taxon-name-part-type="genus" reg="Orchestina">Orchestina</tp:taxon-name-part><tp:taxon-name-part taxon-name-part-type="species" reg="dapojing">dapojing</tp:taxon-name-part></tp:taxon-name></italic> sp. nov., male holotype <bold>A, C, E</bold> habitus (dorsal, ventral and lateral views) <bold>B, D, F</bold> prosoma (dorsal, ventral and anterior views). Scale bars: 0.4 mm (<bold>A–F</bold>).</p></caption><graphic xmlns:xlink="http://www.w3.org/1999/xlink" xlink:href="zookeys-1195-239_article-117666__-g001.jpg" position="float" orientation="portrait" xlink:type="simple" id="oo_1003216.jpg"><uri content-type="original_file" xlink:type="simple">https://binary.pensoft.net/fig/1003216</uri></graphic></fig><fig id="F2" position="float" orientation="portrait"><object-id xmlns:xlink="http://www.w3.org/1999/xlink" content-type="doi" xlink:type="simple">10.3897/zookeys.1195.117666.figure2</object-id><object-id xmlns:xlink="http://www.w3.org/1999/xlink" content-type="arpha" xlink:type="simple">9C8E49E5-47E1-5B82-9D6E-463DD49E46CC</object-id><label>Figure 2.</label><caption><p><italic><tp:taxon-name><tp:taxon-name-part taxon-name-part-type="genus" reg="Orchestina">Orchestina</tp:taxon-name-part><tp:taxon-name-part taxon-name-part-type="species" reg="dapojing">dapojing</tp:taxon-name-part></tp:taxon-name></italic> sp. nov., male holotype <bold>A–C</bold> left palp (prolateral, dorsal and retrolateral views) <bold>D</bold> endites and labium, ventral view. Scale bars: 0.2 mm (<bold>A–D</bold>).</p></caption><graphic xmlns:xlink="http://www.w3.org/1999/xlink" xlink:href="zookeys-1195-239_article-117666__-g002.jpg" position="float" orientation="portrait" xlink:type="simple" id="oo_1003217.jpg"><uri content-type="original_file" xlink:type="simple">https://binary.pensoft.net/fig/1003217</uri></graphic></fig><fig id="F3" position="float" orientation="portrait"><object-id xmlns:xlink="http://www.w3.org/1999/xlink" content-type="doi" xlink:type="simple">10.3897/zookeys.1195.117666.figure3</object-id><object-id xmlns:xlink="http://www.w3.org/1999/xlink" content-type="arpha" xlink:type="simple">3D3646C6-D349-5FCE-A47A-8BA0D60C91A5</object-id><label>Figure 3.</label><caption><p><italic><tp:taxon-name><tp:taxon-name-part taxon-name-part-type="genus" reg="Orchestina">Orchestina</tp:taxon-name-part><tp:taxon-name-part taxon-name-part-type="species" reg="dapojing">dapojing</tp:taxon-name-part></tp:taxon-name></italic> sp. nov., female paratype <bold>A, C, E</bold> habitus (dorsal, ventral and lateral views) <bold>B, D, F</bold> prosoma (dorsal, ventral and anterior views) <bold>G</bold> endogyne, dorsal view <bold>H</bold> endogyne, lateral view. Abbreviations: <abbrev xmlns:xlink="http://www.w3.org/1999/xlink" xlink:title="anterior uterine sclerite" id="ABBRID0ECPAC" xlink:type="simple">AUS</abbrev> = anterior uterine sclerite; <abbrev xmlns:xlink="http://www.w3.org/1999/xlink" xlink:title="dorsolateral extension" id="ABBRID0EGPAC" xlink:type="simple">Ex</abbrev> = dorsolateral extension. Scale bars: 0.4 mm (<bold>A–F</bold>); 0.1 mm (<bold>G, H</bold>).</p></caption><graphic xmlns:xlink="http://www.w3.org/1999/xlink" xlink:href="zookeys-1195-239_article-117666__-g003.jpg" position="float" orientation="portrait" xlink:type="simple" id="oo_1003218.jpg"><uri content-type="original_file" xlink:type="simple">https://binary.pensoft.net/fig/1003218</uri></graphic></fig></tp:treatment-sec><tp:treatment-sec sec-type="description" id="SECID0ETPAC"><title>Description.</title><p><bold>Male (holotype). <italic>Body</italic></bold>: habitus as in Fig. <xref ref-type="fig" rid="F1">1A, C, E</xref>; body length 1.33. <bold><italic>Carapace</italic></bold> (Fig. <xref ref-type="fig" rid="F1">1B</xref>): 0.74 long, 0.56 wide; yellow, oval in dorsal view, with net-shaped pattern, pars cephalica slightly elevated in lateral view, with rounded posterolateral corners. <bold><italic>Eyes</italic></bold> (Fig. <xref ref-type="fig" rid="F1">1B, F</xref>): well developed, nearly equal-sized; posterior eye row recurved from above. <bold><italic>Clypeus</italic></bold> (Fig. <xref ref-type="fig" rid="F1">1B, F</xref>): margin unmodified, curved downwards in front view, sloping forward in lateral view, high, <abbrev xmlns:xlink="http://www.w3.org/1999/xlink" xlink:title="anterior lateral eyes" id="ABBRID0EXAAE" xlink:type="simple">ALE</abbrev> separated from edge of carapace by their diameter or more. <bold><italic>Sternum</italic></bold> (Fig. <xref ref-type="fig" rid="F1">1D</xref>): with marginal band and median dark brown patches; setae sparse, needle-like, evenly scattered. <bold><italic>Mouthparts</italic></bold> (Figs <xref ref-type="fig" rid="F1">1D, F</xref>, <xref ref-type="fig" rid="F2">2D</xref>): chelicerae straight, anterior face unmodified; labium triangular, anterior margin not indented at middle, lateral margins slightly sclerotized, labium pattern darkly spotted but medially delimiting 2 pale, adjacent, oval areas; endites unmodified. <bold><italic>Abdomen</italic></bold> (Fig. <xref ref-type="fig" rid="F1">1A, C, E</xref>): 0.59 long; with gray net-like pattern; pedicel tube short, unmodified. <bold><italic>Palp</italic></bold> (Fig. <xref ref-type="fig" rid="F2">2A–C</xref>): tibia enlarged, length/width ratio = 1.41, more than 2 times as wide as femur; bulb pear-shaped, strongly enlarged, about 1.5 times as wide as tibia; psembolus nearly as long as bulb, whip-like, bent inwards.</p><p><bold>Female (<abbrev xmlns:xlink="http://www.w3.org/1999/xlink" xlink:title="Shenyang Normal University" id="ABBRID0E6BAE" xlink:type="simple">SYNU</abbrev>-765)</bold>: Same as male except as noted. Body: habitus as in Fig. <xref ref-type="fig" rid="F3">3A, C, E</xref>; body length 1.63. <bold><italic>Carapace</italic></bold> (Fig. <xref ref-type="fig" rid="F3">3B</xref>): 0.74 long, 0.57 wide. <bold><italic>Abdomen</italic></bold>: 0.89 long. <bold><italic>Epigaster</italic></bold>: without special external features. <bold><italic>Endogyne</italic></bold> (Fig. <xref ref-type="fig" rid="F3">3G, H</xref>): with medial tubular sclerite (<abbrev xmlns:xlink="http://www.w3.org/1999/xlink" xlink:title="anterior uterine sclerite" id="ABBRID0EGDAE" xlink:type="simple">AUS</abbrev>) extending anteriorly, then flipped posteriorly, ending near epigastric furrow; dorsolateral extension (<abbrev xmlns:xlink="http://www.w3.org/1999/xlink" xlink:title="dorsolateral extension" id="ABBRID0EKDAE" xlink:type="simple">Ex</abbrev>) interrupted anteriorly.</p></tp:treatment-sec><tp:treatment-sec sec-type="Affinities" id="SECID0EODAE"><title>Affinities.</title><p>The new species is similar to <italic><tp:taxon-name><tp:taxon-name-part taxon-name-part-type="genus" reg="Orchestina">O.</tp:taxon-name-part><tp:taxon-name-part taxon-name-part-type="species" reg="apiculata">apiculata</tp:taxon-name-part></tp:taxon-name></italic> and <italic><tp:taxon-name><tp:taxon-name-part taxon-name-part-type="genus" reg="Orchestina">O.</tp:taxon-name-part><tp:taxon-name-part taxon-name-part-type="species" reg="clavigera">clavigera</tp:taxon-name-part></tp:taxon-name></italic> Henrard &amp; Jocqué, 2012 (from Kenya). Based on the long, whip-like psembolus, the tubular anterior uterine sclerite (<abbrev xmlns:xlink="http://www.w3.org/1999/xlink" xlink:title="anterior uterine sclerite" id="ABBRID0EKEAE" xlink:type="simple">AUS</abbrev>), and the weakly sclerotized endites, the new species should be classified in the <italic>macrofoliata</italic>-subgroup of the <italic>macrofoliata</italic>-group of <xref ref-type="bibr" rid="B1">Henrard and Jocqué (2012)</xref>.</p></tp:treatment-sec><tp:treatment-sec sec-type="etymology" id="SECID0EWEAE"><title>Etymology.</title><p>The specific name is a noun in apposition taken from the type locality.</p></tp:treatment-sec><tp:treatment-sec sec-type="distribution" id="SECID0E2EAE"><title>Distribution.</title><p>Known only from the type locality, Yunnan Province, China.</p></tp:treatment-sec><ref-list><ref id="B4"><mixed-citation xmlns:xlink="http://www.w3.org/1999/xlink" xlink:type="simple"><person-group><name name-style="western"><surname>Liu</surname><given-names>K</given-names></name><name name-style="western"><surname>Xiao</surname><given-names>Y</given-names></name><name name-style="western"><surname>Xu</surname><given-names>X</given-names></name></person-group> (<year>2016</year>) <article-title>On three new <italic><tp:taxon-name><tp:taxon-name-part taxon-name-part-type="genus">Orchestina</tp:taxon-name-part></tp:taxon-name></italic> species (<tp:taxon-name><tp:taxon-name-part taxon-name-part-type="order">Araneae</tp:taxon-name-part></tp:taxon-name>: <tp:taxon-name><tp:taxon-name-part taxon-name-part-type="family">Oonopidae</tp:taxon-name-part></tp:taxon-name>) described from China.</article-title><source>Zootaxa</source><volume>4121</volume>(<issue>4</issue>): <fpage>431</fpage>–<lpage>446</lpage>. <ext-link xlink:href="10.11646/zootaxa.4121.4.4" ext-link-type="doi" xlink:type="simple">https://doi.org/10.11646/zootaxa.4121.4.4</ext-link></mixed-citation></ref><ref id="B1"><mixed-citation xmlns:xlink="http://www.w3.org/1999/xlink" xlink:type="simple"><person-group><name name-style="western"><surname>Henrard</surname><given-names>A</given-names></name><name name-style="western"><surname>Jocqué</surname><given-names>R</given-names></name></person-group> (<year>2012</year>) <article-title>An overview of Afrotropical canopy-dwelling <italic><tp:taxon-name><tp:taxon-name-part taxon-name-part-type="genus">Orchestina</tp:taxon-name-part></tp:taxon-name></italic> (<tp:taxon-name><tp:taxon-name-part taxon-name-part-type="order">Araneae</tp:taxon-name-part></tp:taxon-name>, <tp:taxon-name><tp:taxon-name-part taxon-name-part-type="family">Oonopidae</tp:taxon-name-part></tp:taxon-name>), with a wealth of remarkable sexual dimorphic characters.</article-title><source>Zootaxa</source><volume>3284</volume>(<issue>1</issue>): <fpage>1</fpage>–<lpage>104</lpage>. <ext-link xlink:href="10.11646/zootaxa.3284.1.1" ext-link-type="doi" xlink:type="simple">https://doi.org/10.11646/zootaxa.3284.1.1</ext-link></mixed-citation></ref></ref-list></tp:taxon-treatment>
