# Supplementary material for: ﻿Two new species of Orchestina Simon, 1882 (Araneae, Oonopidae) from Cangshan Mountain, Yunnan, China
Source: Zookeys. 2024 Mar 15;1195:239–47. doi: 10.3897/zookeys.1195.117666 (PMC10960150; doi:10.3897/zookeys.1195.117666)
Supplement: XML Treatment for Orchestina hyperofrontata [file zookeys.1195.117666-treatment3.xml]

<!DOCTYPE tp:taxon-treatment
  PUBLIC "-//TaxonX//DTD Taxonomic Treatment Publishing DTD v0 20100105//EN" "tax-treatment-NSO.dtd">
<tp:taxon-treatment xmlns:tp="http://www.plazi.org/taxpub"><tp:treatment-meta><kwd-group><label>Taxon classification</label><kwd>
                <named-content content-type="kingdom">Animalia</named-content>
              </kwd><kwd>
                <named-content content-type="order">Araneae</named-content>
              </kwd><kwd>
                <named-content content-type="family">Oonopidae</named-content>
              </kwd></kwd-group><mixed-citation publication-type="journal"><person-group><name><surname>Wang</surname><given-names>Xiaohan</given-names></name><name><surname>Bian</surname><given-names>Dongju</given-names></name><name><surname>Tong</surname><given-names>Yanfeng</given-names></name><name><surname>Yang</surname><given-names>Zizhong</given-names></name></person-group><article-title>﻿Two new species of <italic><tp:taxon-name><tp:taxon-name-part taxon-name-part-type="genus" reg="Orchestina">Orchestina</tp:taxon-name-part></tp:taxon-name></italic> Simon, 1882 (<tp:taxon-name><tp:taxon-name-part taxon-name-part-type="order">Araneae</tp:taxon-name-part></tp:taxon-name>, <tp:taxon-name><tp:taxon-name-part taxon-name-part-type="family">Oonopidae</tp:taxon-name-part></tp:taxon-name>) from Cangshan Mountain, Yunnan, China</article-title><source>Zookeys</source><day>15</day><month>03</month><year>2024</year><volume>1195</volume><fpage>239</fpage><lpage>247</lpage><pub-id pub-id-type="doi">10.3897/zookeys.1195.117666</pub-id></mixed-citation></tp:treatment-meta><tp:nomenclature><label>﻿</label><tp:taxon-name>
              <object-id xmlns:xlink="http://www.w3.org/1999/xlink" content-type="arpha" xlink:type="simple">E6A3A817-8BEC-58DF-BE88-F4D51BDEAD7D</object-id>
              <tp:taxon-name-part taxon-name-part-type="genus" reg="Orchestina">Orchestina</tp:taxon-name-part>
              <tp:taxon-name-part taxon-name-part-type="species" reg="hyperofrontata">hyperofrontata</tp:taxon-name-part>
              <object-id xmlns:xlink="http://www.w3.org/1999/xlink" content-type="zoobank" xlink:type="simple">https://zoobank.org/C9704B06-8A4A-4647-9EF2-ED532C9D2271</object-id>
            </tp:taxon-name><tp:taxon-authority>Tong &amp; Yang</tp:taxon-authority><tp:taxon-status xmlns:xlink="http://www.w3.org/1999/xlink" xlink:type="simple">sp. nov.</tp:taxon-status><xref ref-type="fig" rid="F4">Figs 4</xref><xref ref-type="fig" rid="F5">, 5</xref></tp:nomenclature><tp:treatment-sec sec-type="type material" id="SECID0ESGAE"><title>Type material.</title><p><bold><italic>Holotype</italic></bold> ♂ (<abbrev xmlns:xlink="http://www.w3.org/1999/xlink" xlink:title="Shenyang Normal University" id="ABBRID0E4GAE" xlink:type="simple">SYNU</abbrev>-762): China, Yunnan Prov., Dali Bai Autonomous Pref., Dali City, Cangshan Mt., Jishejing, pitfall trapping in forest, <named-content xmlns:xlink="http://www.w3.org/1999/xlink" content-type="dwc:verbatimCoordinates" xlink:type="simple"><named-content content-type="geo-json" specific-use="{&#34;type&#34;:&#34;Point&#34;,&#34;coordinates&#34;:[100.110000,25.674722]}" id="NCID0EEHAE" xlink:type="simple">25°40′29"N, 100°06′36"E</named-content></named-content>, 2600 m, Z. Yang leg., 15/11/2008; <bold><italic>Paratype</italic></bold>: 1 ♂ (<abbrev xmlns:xlink="http://www.w3.org/1999/xlink" xlink:title="Shenyang Normal University" id="ABBRID0EMHAE" xlink:type="simple">SYNU</abbrev>-763), Cangshan Mt., post-fire forest in 1999, pitfall trapping, <named-content xmlns:xlink="http://www.w3.org/1999/xlink" content-type="dwc:verbatimCoordinates" xlink:type="simple"><named-content content-type="geo-json" specific-use="{&#34;type&#34;:&#34;Point&#34;,&#34;coordinates&#34;:[100.134444,25.641667]}" id="NCID0ETHAE" xlink:type="simple">25°38′30"N, 100°08′04"E</named-content></named-content>, S. Huang &amp; Y. Zhang leg., 25/4/2009.</p></tp:treatment-sec><tp:treatment-sec sec-type="diagnosis" id="SECID0EYHAE"><title>Diagnosis.</title><p>The new species can be distinguished from all other congeneric species by the strongly elevated clypeus (Fig. <xref ref-type="fig" rid="F4">4A, B, E, F</xref>) and the prong on the distal part of the chelicerae (Fig. <xref ref-type="fig" rid="F5">5F</xref>), vs. lacking in congeners.</p><fig id="F4" position="float" orientation="portrait"><object-id xmlns:xlink="http://www.w3.org/1999/xlink" content-type="doi" xlink:type="simple">10.3897/zookeys.1195.117666.figure4</object-id><object-id xmlns:xlink="http://www.w3.org/1999/xlink" content-type="arpha" xlink:type="simple">7D7CD7B8-9CF6-571A-B527-11EE8EA34449</object-id><label>Figure 4.</label><caption><p><italic><tp:taxon-name><tp:taxon-name-part taxon-name-part-type="genus" reg="Orchestina">Orchestina</tp:taxon-name-part><tp:taxon-name-part taxon-name-part-type="species" reg="hyperofrontata">hyperofrontata</tp:taxon-name-part></tp:taxon-name></italic> sp. nov., male holotype <bold>A, C, E</bold> habitus (dorsal, ventral and lateral views) <bold>B, D, F</bold> prosoma (dorsal, ventral and anterior views), arrows show strongly elevated clypeus. Scale bars: 0.4 mm (<bold>A–F</bold>).</p></caption><graphic xmlns:xlink="http://www.w3.org/1999/xlink" xlink:href="zookeys-1195-239_article-117666__-g004.jpg" position="float" orientation="portrait" xlink:type="simple" id="oo_1003219.jpg"><uri content-type="original_file" xlink:type="simple">https://binary.pensoft.net/fig/1003219</uri></graphic></fig><fig id="F5" position="float" orientation="portrait"><object-id xmlns:xlink="http://www.w3.org/1999/xlink" content-type="doi" xlink:type="simple">10.3897/zookeys.1195.117666.figure5</object-id><object-id xmlns:xlink="http://www.w3.org/1999/xlink" content-type="arpha" xlink:type="simple">3E2CEB73-9AFB-5695-969C-4C569076237E</object-id><label>Figure 5.</label><caption><p><italic><tp:taxon-name><tp:taxon-name-part taxon-name-part-type="genus" reg="Orchestina">Orchestina</tp:taxon-name-part><tp:taxon-name-part taxon-name-part-type="species" reg="hyperofrontata">hyperofrontata</tp:taxon-name-part></tp:taxon-name></italic> sp. nov., male holotype <bold>A–C</bold> left palp (prolateral, dorsal and retrolateral views) <bold>D</bold> endites and labium, ventral view, black arrow shows the Y-shaped sclerotized pattern <bold>E, F</bold> chelicerae, anterior view, black arrow shows the prong <bold>G, H</bold> chelicerae, lateral view, white arrow shows small boss. Scale bars: 0.1 mm (<bold>A–H</bold>).</p></caption><graphic xmlns:xlink="http://www.w3.org/1999/xlink" xlink:href="zookeys-1195-239_article-117666__-g005.jpg" position="float" orientation="portrait" xlink:type="simple" id="oo_1003220.jpg"><uri content-type="original_file" xlink:type="simple">https://binary.pensoft.net/fig/1003220</uri></graphic></fig></tp:treatment-sec><tp:treatment-sec sec-type="description" id="SECID0EGKAE"><title>Description.</title><p><bold>Male (holotype). <italic>Body</italic></bold>: habitus as in Fig. <xref ref-type="fig" rid="F4">4A, C, E</xref>; body length 1.31. <bold><italic>Carapace</italic></bold> (Fig. <xref ref-type="fig" rid="F4">4B, E</xref>): 0.74 long, 0.61 wide; yellow, oval in dorsal view; pars cephalica strongly sloped in lateral view, with rounded posterolateral corners. <bold><italic>Eyes</italic></bold> (Fig. <xref ref-type="fig" rid="F4">4B</xref>): well developed, nearly equal-sized; posterior eye row straight from above; <abbrev xmlns:xlink="http://www.w3.org/1999/xlink" xlink:title="anterior lateral eyes" id="ABBRID0ECLAE" xlink:type="simple">ALE</abbrev> far away from <abbrev xmlns:xlink="http://www.w3.org/1999/xlink" xlink:title="posterior median eyes" id="ABBRID0EGLAE" xlink:type="simple">PME</abbrev>. <bold><italic>Clypeus</italic></bold> (Fig. <xref ref-type="fig" rid="F4">4B, E, F</xref>): strongly elevated, curved downwards in front view, sloping forward in lateral view, dorso-apically with hum elevating beyond eyes and provided with dense group of pores. <bold><italic>Sternum</italic></bold> (Fig. <xref ref-type="fig" rid="F4">4D</xref>): with brown patches, anteriorly with a thin median sclerotized bar connected to the labium base (Y-shaped pattern in Fig. <xref ref-type="fig" rid="F5">5D</xref>). <bold><italic>Mouthparts</italic></bold> (Figs <xref ref-type="fig" rid="F4">4D</xref>, <xref ref-type="fig" rid="F5">5D–H</xref>): chelicerae basally with small conical boss and distally with well-developed prong partially covering base of fang; labium rounded, lateral and basal margins sclerotized, anterior margin not indented at middle; endites unsclerotized, without serrula. <bold><italic>Abdomen</italic></bold> (Fig. <xref ref-type="fig" rid="F4">4A, C, E</xref>): 0.57 long; with gray net-shaped pattern; pedicel tube short, unmodified. <bold><italic>Palp</italic></bold> (Fig. <xref ref-type="fig" rid="F5">5A–C</xref>): tibia enlarged, length/width ratio = 1.65, about 2 times as wide as femur; bulb globose, about 1.5 times as wide as palpal tibia, seminal duct slightly curved and partly visible through cuticle; psembolus about as long as 1/2 bulb, gradually narrowed.</p><p><bold>Female.</bold> Unknown.</p></tp:treatment-sec><tp:treatment-sec sec-type="Affinities" id="SECID0EZMAE"><title>Affinities.</title><p>The new species <italic><tp:taxon-name><tp:taxon-name-part taxon-name-part-type="genus" reg="Orchestina">O.</tp:taxon-name-part><tp:taxon-name-part taxon-name-part-type="species" reg="hyperofrontata">hyperofrontata</tp:taxon-name-part></tp:taxon-name></italic> sp. nov. is similar to <italic><tp:taxon-name><tp:taxon-name-part taxon-name-part-type="genus" reg="Orchestina">O.</tp:taxon-name-part><tp:taxon-name-part taxon-name-part-type="species" reg="utahana">utahana</tp:taxon-name-part></tp:taxon-name></italic> Chamberlin &amp; Ivie, 1935 and <italic><tp:taxon-name><tp:taxon-name-part taxon-name-part-type="genus" reg="Orchestina">O.</tp:taxon-name-part><tp:taxon-name-part taxon-name-part-type="species" reg="obscura">obscura</tp:taxon-name-part></tp:taxon-name></italic> Chamberlin &amp; Ivie, 1942 from the Nearctic in the general shape of the male palp and the presence of prongs on cheliceral promargin (Fig. <xref ref-type="fig" rid="F5">5A–C, F</xref>; <xref ref-type="bibr" rid="B2">Izquierdo and Ramírez 2017</xref>: figs 5B, 15A–C, G–I). Meanwhile, the new species is also similar to <italic><tp:taxon-name><tp:taxon-name-part taxon-name-part-type="genus" reg="Orchestina">O.</tp:taxon-name-part><tp:taxon-name-part taxon-name-part-type="species" reg="kasuku">kasuku</tp:taxon-name-part></tp:taxon-name></italic> Henrard &amp; Jocqué, 2012 (from West Africa) in the eye pattern (<abbrev xmlns:xlink="http://www.w3.org/1999/xlink" xlink:title="anterior lateral eyes" id="ABBRID0ETOAE" xlink:type="simple">ALE</abbrev> and <abbrev xmlns:xlink="http://www.w3.org/1999/xlink" xlink:title="posterior lateral eyes" id="ABBRID0EXOAE" xlink:type="simple">PLE</abbrev> not touching <abbrev xmlns:xlink="http://www.w3.org/1999/xlink" xlink:title="posterior median eyes" id="ABBRID0E2OAE" xlink:type="simple">PME</abbrev>), the endites without serrula, and the shape of the bulb (Figs <xref ref-type="fig" rid="F4">4B</xref>, <xref ref-type="fig" rid="F5">5A–D</xref>; <xref ref-type="bibr" rid="B1">Henrard and Jocqué 2012</xref>: figs 378–416). It is reasonable to place the new species <italic><tp:taxon-name><tp:taxon-name-part taxon-name-part-type="genus" reg="Orchestina">O.</tp:taxon-name-part><tp:taxon-name-part taxon-name-part-type="species" reg="hyperofrontata">hyperofrontata</tp:taxon-name-part></tp:taxon-name></italic> sp. nov. in the <italic>macrofoliata</italic>-subgroup of the <italic>macrofoliata</italic>-group of <xref ref-type="bibr" rid="B1">Henrard and Jocqué (2012)</xref>.</p></tp:treatment-sec><tp:treatment-sec sec-type="etymology" id="SECID0E5PAE"><title>Etymology.</title><p>The specific name is derived from the Greek, <italic>hypero</italic>, meaning beyond, combined with frons, referring to the strongly elevated clypeus.</p></tp:treatment-sec><tp:treatment-sec sec-type="distribution" id="SECID0EOQAE"><title>Distribution.</title><p>Known only from the type locality, Yunnan Province, China.</p></tp:treatment-sec><ref-list><ref id="B2"><mixed-citation xmlns:xlink="http://www.w3.org/1999/xlink" xlink:type="simple"><person-group><name name-style="western"><surname>Izquierdo</surname><given-names>MA</given-names></name><name name-style="western"><surname>Ramírez</surname><given-names>MJ</given-names></name></person-group> (<year>2017</year>) <article-title>Taxonomic revision of the jumping goblin spiders of the genus <italic><tp:taxon-name><tp:taxon-name-part taxon-name-part-type="genus">Orchestina</tp:taxon-name-part></tp:taxon-name></italic> Simon, 1882, in the Americas (<tp:taxon-name><tp:taxon-name-part taxon-name-part-type="order">Araneae</tp:taxon-name-part></tp:taxon-name>: <tp:taxon-name><tp:taxon-name-part taxon-name-part-type="family">Oonopidae</tp:taxon-name-part></tp:taxon-name>).</article-title><source>Bulletin of the American Museum of Natural History</source><volume>410</volume>: <fpage>1</fpage>–<lpage>362</lpage>. <ext-link xlink:href="10.1206/0003-0090-410.1.1" ext-link-type="doi" xlink:type="simple">https://doi.org/10.1206/0003-0090-410.1.1</ext-link></mixed-citation></ref><ref id="B1"><mixed-citation xmlns:xlink="http://www.w3.org/1999/xlink" xlink:type="simple"><person-group><name name-style="western"><surname>Henrard</surname><given-names>A</given-names></name><name name-style="western"><surname>Jocqué</surname><given-names>R</given-names></name></person-group> (<year>2012</year>) <article-title>An overview of Afrotropical canopy-dwelling <italic><tp:taxon-name><tp:taxon-name-part taxon-name-part-type="genus">Orchestina</tp:taxon-name-part></tp:taxon-name></italic> (<tp:taxon-name><tp:taxon-name-part taxon-name-part-type="order">Araneae</tp:taxon-name-part></tp:taxon-name>, <tp:taxon-name><tp:taxon-name-part taxon-name-part-type="family">Oonopidae</tp:taxon-name-part></tp:taxon-name>), with a wealth of remarkable sexual dimorphic characters.</article-title><source>Zootaxa</source><volume>3284</volume>(<issue>1</issue>): <fpage>1</fpage>–<lpage>104</lpage>. <ext-link xlink:href="10.11646/zootaxa.3284.1.1" ext-link-type="doi" xlink:type="simple">https://doi.org/10.11646/zootaxa.3284.1.1</ext-link></mixed-citation></ref></ref-list></tp:taxon-treatment>
